# Supplementary material for: Specific Functional Features of the Cell Integrity MAP Kinase Pathway in the Dimorphic Fission Yeast Schizosaccharomyces japonicus
Source: J Fungi (Basel). 2021 Jun 14;7(6):482. doi: 10.3390/jof7060482 (PMC8232204; doi:10.3390/jof7060482)
Supplement: Supplementary file 1 [file jof-07-00482-s001.zip]

Archive with 1 entries (1 files):
- jof-1245550-supplementary.pdf
